# Supplementary material for: High Genetic Diversity and Novelty in Eukaryotic Plankton Assemblages Inhabiting Saline Lakes in the Qaidam Basin
Source: PLoS One. 2014 Nov 17;9(11):e112812. doi: 10.1371/journal.pone.0112812 (PMC4234628; doi:10.1371/journal.pone.0112812)
Supplement: Table S2 — shows Taxa assignments at class level of investigated lakes. (XLSX) [file pone.0112812.s004.xlsx]

## Sheet: Sheet1
		Freshwater Lake			Mesosaline lakes						Hypersaline lake
	Total	K11	K13		D10	D11	T3	T11	T12		X12	X15	G1	G3	M1	M7
Taxonomy	count	%	%		%	%	%	%	%		%	%	%	%	%	%
d__Eukaryota;Other;Other;Other	1	0.024	0.014		0.1	0.042	0.089	0.01	0.23		0.155	0.142	0.007	0.05	0.042	0.555
d__Eukaryota;k__Alveolata;Other;Other	0	0.034	0		0	0	0	0	0		0	0	0	0	0	0
d__Eukaryota;k__Alveolata;p__Apicomplexa;c__Conoidasida	0	0.004	0		0	0	0	0	0		0	0	0.001	0	0	0
d__Eukaryota;k__Alveolata;p__BOLA914;c__norank	0	0	0		0	0	0	0	0		0	0	0	0	0	0
d__Eukaryota;k__Alveolata;p__Ciliophora;c__Intramacronucleata	2	0.316	0.274		0.003	0.024	0.371	0.024	0.026		0.024	0.018	0.014	0.321	0.044	0.044
d__Eukaryota;k__Alveolata;p__Ciliophora;c__Postciliodesmatophora	0	0.016	0		0	0	0	0	0		0	0	0	0	0	0
d__Eukaryota;k__Alveolata;p__Dinoflagellata;c__Dinophyceae	0	0.004	0.026		0	0	0.002	0.001	0		0.013	0.009	0	0	0.003	0
d__Eukaryota;k__Alveolata;p__Protalveolata;c__Colpodellida	0	0	0		0	0	0	0	0		0	0	0.003	0.004	0	0
d__Eukaryota;k__Alveolata;p__Protalveolata;c__Perkinsidae	0	0.027	0.117		0	0.008	0	0	0		0	0	0.001	0.001	0	0
d__Eukaryota;k__Alveolata;p__Protalveolata;c__norank	0	0	0.001		0.033	0.08	0	0	0		0	0	0	0	0.144	0.145
d__Eukaryota;k__Amoebozoa;Other;Other	0	0.016	0		0	0	0	0	0		0	0	0	0	0	0
d__Eukaryota;k__Amoebozoa;p__Discosea;c__Flabellinia	0	0	0		0	0	0	0	0		0	0	0	0	0	0
d__Eukaryota;k__Amoebozoa;p__LKM74;c__norank	0	0	0		0	0	0	0	0		0	0	0	0	0	0
d__Eukaryota;k__Amoebozoa;p__Protosporangiida;c__Protosporangiidae	0	0.001	0		0	0	0	0	0		0	0	0	0	0	0
d__Eukaryota;k__Amoebozoa;p__Tubulinea;Other	0	0	0		0	0	0	0	0		0	0	0	0	0	0
d__Eukaryota;k__Amoebozoa;p__Tubulinea;c__Echinamoebida	0	0.001	0		0	0	0	0	0		0	0	0	0	0	0
d__Eukaryota;k__Amoebozoa;p__Tubulinea;c__Euamoebida	0	0.006	0		0	0	0	0.001	0		0	0	0	0.004	0	0
d__Eukaryota;k__Amoebozoa;p__Tubulinea;c__Leptomyxida	0	0	0		0	0	0	0	0		0	0	0	0	0.001	0
d__Eukaryota;k__Centrohelida;p__Acanthocystidae;c__norank	0	0	0.001		0	0	0	0	0		0	0	0	0	0	0
d__Eukaryota;k__Chloroplastida;p__Chlorophyta;c__Chlorodendrales	0	0	0		0	0	0	0	0		0	0	0.002	0.001	0	0
d__Eukaryota;k__Chloroplastida;p__Chlorophyta;c__Chlorophyceae	1	0.005	0		0	0	0	0	0		0.012	0.007	0.161	0.39	0.001	0
d__Eukaryota;k__Chloroplastida;p__Chlorophyta;c__Mamiellophyceae	0	0	0		0	0	0	0	0		0	0.002	0	0	0	0
d__Eukaryota;k__Chloroplastida;p__Chlorophyta;c__Trebouxiophyceae	0	0	0		0.001	0	0	0.001	0.001		0.001	0	0	0.002	0.005	0.002
d__Eukaryota;k__Chloroplastida;p__Phragmoplastophyta;c__Embryophyta	0	0.003	0		0	0	0.005	0.003	0.001		0	0	0.002	0.002	0.002	0
d__Eukaryota;k__Chloroplastida;p__Phragmoplastophyta;c__norank	0	0.003	0		0	0	0	0	0		0	0	0	0	0	0
d__Eukaryota;k__Cryptophyceae;p__Cryptomonadales;c__norank	0	0.001	0.005		0	0	0	0.001	0		0	0	0	0	0.005	0.002
d__Eukaryota;k__Cryptophyceae;p__Kathablepharidae;c__norank	0	0.001	0.052		0	0	0	0	0		0	0	0	0	0	0
d__Eukaryota;k__Cryptophyceae;p__P1-31;c__norank	0	0.042	0.018		0	0	0	0	0		0	0	0	0	0	0
d__Eukaryota;k__Discicristoidea;p__Nucleariida;c__Nucleariidae	0	0	0		0	0	0	0	0		0	0	0	0	0	0
d__Eukaryota;k__Discoba;p__Euglenozoa;Other	0	0	0		0	0	0	0	0		0	0	0	0	0	0.003
d__Eukaryota;k__Discoba;p__Euglenozoa;c__Kinetoplastea	0	0.001	0		0	0	0	0	0		0	0	0	0	0	0
d__Eukaryota;k__Discoba;p__Heterolobosea;c__Tetramitia	0	0	0		0	0	0	0	0		0	0	0	0	0	0
d__Eukaryota;k__Excavata;p__Fornicata;c__Carpediomonas-like_organisms	0	0	0		0	0	0	0	0		0	0	0	0	0	0
d__Eukaryota;k__Fungi;Other;Other	0	0	0		0	0	0	0	0		0.015	0.007	0.003	0.012	0.001	0
d__Eukaryota;k__Fungi;p__Ascomycota;c__Dothideomycetes	0	0.003	0.002		0	0.001	0.001	0.001	0		0.001	0	0.004	0.02	0.019	0
d__Eukaryota;k__Fungi;p__Ascomycota;c__Eurotiomycetes	0	0	0		0	0	0	0	0		0	0	0.001	0.001	0.001	0
d__Eukaryota;k__Fungi;p__Ascomycota;c__Leotiomycetes	0	0	0		0	0	0	0	0		0	0	0	0.001	0	0
d__Eukaryota;k__Fungi;p__Ascomycota;c__Saccharomycetes	0	0.001	0		0	0	0	0	0		0	0	0.001	0.003	0.007	0
d__Eukaryota;k__Fungi;p__Ascomycota;c__Sordariomycetes	0	0	0		0	0	0	0	0		0	0	0.004	0.001	0.003	0
d__Eukaryota;k__Fungi;p__Basidiomycota;Other	0	0	0		0	0	0	0	0		0	0	0	0.001	0	0
d__Eukaryota;k__Fungi;p__Basidiomycota;c__Agaricomycetes	0	0	0		0	0	0	0	0		0	0	0	0	0.001	0
d__Eukaryota;k__Fungi;p__Basidiomycota;c__Entorrhizomycetes	0	0	0		0	0	0	0	0		0	0	0	0.004	0	0
d__Eukaryota;k__Fungi;p__Basidiomycota;c__Exobasidiomycetes	0	0	0		0	0	0	0	0		0	0	0.001	0.011	0.001	0
d__Eukaryota;k__Fungi;p__Basidiomycota;c__Microbotryomycetes	0	0	0.001		0	0	0	0	0		0	0	0	0.001	0	0
d__Eukaryota;k__Fungi;p__Basidiomycota;c__Tremellomycetes	0	0	0		0	0	0	0	0		0	0	0.003	0.002	0.002	0
d__Eukaryota;k__Fungi;p__Basidiomycota;c__Ustilaginomycetes	0	0	0		0	0	0	0	0		0	0	0	0	0	0
d__Eukaryota;k__Fungi;p__Basidiomycota;c__Wallemiomycetes	0	0	0		0	0	0	0	0		0	0	0	0	0	0
d__Eukaryota;k__Fungi;p__Chytridiomycota;c__Chytridiomycetes	0	0.007	0.002		0	0	0.001	0.019	0		0	0	0.003	0.007	0	0
d__Eukaryota;k__Fungi;p__Microsporidia;c__norank	0	0	0		0	0	0	0	0		0	0	0	0	0.001	0
d__Eukaryota;k__Fungi;p__Mucoromycotina;c__norank	0	0	0		0	0	0	0	0		0	0	0	0	0	0
d__Eukaryota;k__Fungi;p__uncultured;c__norank	0	0.007	0		0	0.001	0	0	0		0	0	0	0.001	0	0
d__Eukaryota;k__Haptophyta;p__Pavlovophyceae;c__norank	1	0.001	0		0	0.001	0	0	0		0.383	0.238	0	0	0.002	0
d__Eukaryota;k__Haptophyta;p__Prymnesiophyceae;c__Isochrysidales	0	0	0		0	0	0	0	0		0.007	0.003	0	0	0.004	0.013
d__Eukaryota;k__Haptophyta;p__Prymnesiophyceae;c__Prymnesiales	0	0	0.001		0	0	0	0	0		0	0	0	0	0	0
d__Eukaryota;k__Holozoa;Other;Other	0	0	0		0.033	0.01	0.023	0.004	0.075		0.005	0.003	0	0	0	0
d__Eukaryota;k__Holozoa;p__Choanomonada;Other	1	0	0		0.002	0	0.165	0.04	0.521		0.088	0.058	0.002	0	0.003	0
d__Eukaryota;k__Holozoa;p__Choanomonada;c__Acanthoecida	0	0.001	0		0.016	0.004	0.001	0.1	0.003		0	0	0	0	0.004	0.015
d__Eukaryota;k__Holozoa;p__Choanomonada;c__Craspedida	1	0.003	0		0.51	0.459	0.106	0.208	0.043		0.014	0.027	0.002	0.019	0.004	0
d__Eukaryota;k__Holozoa;p__Ichthyosporea;c__Dermocystida	0	0	0		0	0	0.002	0.001	0.011		0	0	0	0	0	0
d__Eukaryota;k__Holozoa;p__Ichthyosporea;c__Ichthyophonae	0	0	0		0	0	0	0	0		0	0	0	0	0	0
d__Eukaryota;k__Holozoa;p__Metazoa;c__Animalia	1	0.086	0.008		0	0	0.001	0.031	0		0.038	0	0.7	0.004	0.561	0.016
d__Eukaryota;k__Incertae_Sedis;p__Ancyromonadida;c__norank	0	0.001	0		0	0.005	0	0	0		0	0	0	0	0	0
d__Eukaryota;k__Incertae_Sedis;p__Apusomonadidae;c__norank	0	0	0		0	0.004	0	0	0		0	0	0	0	0	0
d__Eukaryota;k__Incertae_Sedis;p__Collodictyonidae;c__norank	0	0	0.003		0	0	0	0	0		0	0	0	0	0	0
d__Eukaryota;k__Incertae_Sedis;p__Rigifilida;c__norank	0	0.011	0		0	0	0	0	0		0	0	0	0	0	0
d__Eukaryota;k__Incertae_Sedis;p__norank;c__norank	0	0	0		0	0	0.001	0.01	0.004		0	0	0	0	0	0
d__Eukaryota;k__Nucletmycea;p__LKM11;c__norank	0	0.007	0.039		0	0	0	0	0		0	0	0.002	0.002	0	0
d__Eukaryota;k__Nucletmycea;p__LKM15;c__norank	0	0.002	0		0	0	0	0	0		0	0	0	0	0	0
d__Eukaryota;k__Nucletmycea;p__norank;c__norank	0	0	0		0	0	0	0	0		0	0	0	0.001	0	0
d__Eukaryota;k__Rhizaria;Other;Other	0	0.001	0		0	0	0	0	0		0	0	0	0	0	0
d__Eukaryota;k__Rhizaria;p__Cercozoa;Other	0	0.013	0.003		0	0.002	0	0	0		0	0	0	0.001	0.056	0.098
d__Eukaryota;k__Rhizaria;p__Cercozoa;c__Cercomonadidae	0	0.007	0		0	0	0	0	0		0	0	0	0	0	0
d__Eukaryota;k__Rhizaria;p__Cercozoa;c__Chlorarachniophyta	0	0	0		0	0	0	0.044	0		0.003	0.002	0	0	0	0
d__Eukaryota;k__Rhizaria;p__Cercozoa;c__Glissomonadida	0	0.021	0.01		0	0	0	0	0		0	0	0	0	0	0
d__Eukaryota;k__Rhizaria;p__Cercozoa;c__Granofilosea	0	0	0		0	0	0	0	0		0	0	0	0	0	0
d__Eukaryota;k__Rhizaria;p__Cercozoa;c__Imbricatea	0	0.004	0		0	0	0	0	0		0	0	0	0	0	0
d__Eukaryota;k__Rhizaria;p__Cercozoa;c__N-Por	0	0	0		0	0	0.001	0	0		0	0	0	0	0	0
d__Eukaryota;k__Rhizaria;p__Cercozoa;c__Novel_Clade_2	0	0.001	0.223		0	0	0.004	0.014	0.001		0	0	0	0.001	0	0
d__Eukaryota;k__Rhizaria;p__Cercozoa;c__Novel_Clade_Gran-4	0	0	0.002		0	0	0	0	0		0	0	0	0	0	0
d__Eukaryota;k__Rhizaria;p__Cercozoa;c__PP1-8	0	0.005	0		0	0	0	0	0		0	0	0	0	0	0
d__Eukaryota;k__Rhizaria;p__Cercozoa;c__Phytomyxea	0	0	0		0	0	0	0	0		0	0	0	0	0	0
d__Eukaryota;k__Rhizaria;p__Cercozoa;c__Thecofilosea	0	0	0		0.01	0.006	0.034	0.042	0.004		0	0	0	0	0	0
d__Eukaryota;k__Rhizaria;p__Cercozoa;c__Vampyrellidae	0	0.07	0.014		0	0.03	0	0	0.002		0	0	0	0.004	0.009	0.016
d__Eukaryota;k__Rhizaria;p__Cercozoa;c__norank	0	0.004	0		0	0	0	0	0		0	0	0	0	0	0
d__Eukaryota;k__Rhizaria;p__Cercozoa;c__uncultured	0	0.002	0.018		0	0	0	0	0		0	0	0	0	0	0
d__Eukaryota;k__Stramenopiles;Other;Other	0	0.001	0		0.004	0.006	0.01	0.002	0.004		0.042	0.113	0	0	0.02	0.046
d__Eukaryota;k__Stramenopiles;p__Bicosoecida;Other	1	0.002	0		0.021	0.016	0.039	0.008	0.019		0.128	0.312	0	0.001	0.002	0.001
d__Eukaryota;k__Stramenopiles;p__Bicosoecida;c__Bicosoecidae	0	0.001	0		0	0	0	0	0		0	0	0	0.01	0	0
d__Eukaryota;k__Stramenopiles;p__Bicosoecida;c__Cafeteriidae	0	0.001	0		0.079	0.081	0.002	0.003	0.004		0.005	0.002	0.003	0.018	0.001	0.001
d__Eukaryota;k__Stramenopiles;p__Bicosoecida;c__LG08-10	0	0.001	0.001		0	0	0	0	0		0	0	0	0	0	0
d__Eukaryota;k__Stramenopiles;p__Bicosoecida;c__Siluaniidae	0	0.02	0.001		0.016	0.005	0.002	0.035	0.003		0.007	0.016	0.001	0	0.002	0
d__Eukaryota;k__Stramenopiles;p__Chrysophyceae;Other	0	0.001	0.005		0	0	0	0	0		0	0	0.001	0	0	0
d__Eukaryota;k__Stramenopiles;p__Chrysophyceae;c__Chromulinales	0	0.009	0.002		0	0	0	0	0		0.001	0	0.004	0.013	0	0
d__Eukaryota;k__Stramenopiles;p__Chrysophyceae;c__E222	0	0	0		0	0	0	0	0		0	0	0	0	0	0
d__Eukaryota;k__Stramenopiles;p__Chrysophyceae;c__LG07-07	0	0.063	0.001		0	0	0	0	0		0	0	0	0	0	0
d__Eukaryota;k__Stramenopiles;p__Chrysophyceae;c__LG21-05	0	0.004	0		0	0	0	0	0		0	0	0	0	0	0
d__Eukaryota;k__Stramenopiles;p__Chrysophyceae;c__Ochromonadales	1	0.052	0.073		0.125	0.15	0.126	0.03	0.004		0.008	0.006	0	0	0.019	0.024
d__Eukaryota;k__Stramenopiles;p__Chrysophyceae;c__P34.48	0	0	0.012		0	0	0	0	0		0	0	0	0	0	0
d__Eukaryota;k__Stramenopiles;p__Chrysophyceae;c__norank	0	0.001	0.004		0	0	0	0	0		0	0	0	0	0	0
d__Eukaryota;k__Stramenopiles;p__Diatomea;Other	0	0.001	0		0	0	0	0	0		0	0	0.001	0.002	0	0
d__Eukaryota;k__Stramenopiles;p__Diatomea;c__Bacillariophytina	0	0.03	0.001		0.001	0	0.001	0.15	0		0.014	0.005	0.067	0.073	0.002	0
d__Eukaryota;k__Stramenopiles;p__Diatomea;c__Coscinodiscophytina	0	0.015	0.011		0	0	0	0	0		0	0	0	0	0	0
d__Eukaryota;k__Stramenopiles;p__Dictyochophyceae;c__Pedinellales	0	0.004	0.001		0.001	0	0	0	0.002		0	0	0	0	0	0
d__Eukaryota;k__Stramenopiles;p__Incertae_Sedis;c__norank	0	0	0		0.027	0.044	0.006	0.185	0.036		0.016	0.009	0.001	0.006	0.011	0.003
d__Eukaryota;k__Stramenopiles;p__LG26-08;c__norank	0	0.006	0.001		0	0	0	0	0		0	0	0	0	0	0
d__Eukaryota;k__Stramenopiles;p__Labyrinthulomycetes;c__norank	0	0.007	0.007		0.001	0.005	0.002	0.004	0.001		0	0	0	0	0	0
d__Eukaryota;k__Stramenopiles;p__MAST-12;c__norank	0	0.005	0.019		0.016	0.015	0.001	0	0.002		0	0	0	0	0	0
d__Eukaryota;k__Stramenopiles;p__MAST-2;c__norank	0	0	0.021		0	0	0	0	0		0	0	0	0	0	0
d__Eukaryota;k__Stramenopiles;p__MAST-3;c__norank	0	0	0		0	0	0	0	0		0	0	0	0	0	0
d__Eukaryota;k__Stramenopiles;p__Peronosporomycetes;c__norank	0	0.002	0.006		0	0	0	0	0		0	0	0	0.001	0	0
d__Eukaryota;k__Stramenopiles;p__norank;c__norank	0	0	0.001		0	0	0	0	0		0	0	0	0	0	0
d__Eukaryota;k__norank;p__RT5iin25;c__norank	0	0.011	0		0	0	0	0	0		0	0	0	0	0	0
d__Eukaryota;k__norank;p__SA1-3C06;c__norank	0	0	0		0	0	0.001	0.029	0.001		0.02	0.018	0	0	0.012	0.013
